# Supplementary material for: Understanding Family Experiences: A Study on Mental Health Literacy in Adolescent Eating Disorder Diagnoses
Source: Nurs Rep. 2024 Dec 20;14(4):4145–61. doi: 10.3390/nursrep14040302 (PMC11678362; doi:10.3390/nursrep14040302)
Supplement: Supplementary file 1 [file nursrep-14-00302-s001.zip]

Archive with 1 entries (1 files):
- nursrep-3270089-supplementary.pdf
